# Supplementary material for: Subsequent Upper Urinary Tract Carcinoma Related to Worse Survival in Patients Treated with BCG
Source: Cancers (Basel). 2023 Mar 28;15(7):2002. doi: 10.3390/cancers15072002 (PMC10092972; doi:10.3390/cancers15072002)
Supplement: Supplementary file 1 [file cancers-15-02002-s001.zip]

Archive with 1 entries (1 files):
- cancers-2256756-supplementary.pdf
